# Supplementary material for: Internal audits as a tool to assess the compliance with biosecurity rules in a veterinary faculty
Source: Front Vet Sci. 2023 Mar 2;10:960051. doi: 10.3389/fvets.2023.960051 (PMC10018162; doi:10.3389/fvets.2023.960051)
Supplement: Supplementary file 4 [file Data_Sheet_4.xlsx]

## Sheet: SI4_Viro_Audit_Persons
PERSONS
Dress and equipment	N
Students	1	2	3	4	5	6	7	8	9	10	11	12	13	14
Wearing of a single-use lab coat	0	0	0	0	0	0	0	0	0	0	0	0	0	0
Wearing closed shoes	0	0	0	0	0	0	0	0	0	0	0	0	0	0
No wearing of jewelry (except watch)	0	1	0	0	0	0	0	0	0	0	0	0	0	0
Wearing no accessories	0	0	0	0	0	0	0	0	0	0	0	0	0	0
Long hair tied up	3	0	0	3	3	0	0	0	0	3	0	0	0	0
Wearing disposable gloves	0	0	NA*	0	0	NA*	0	0	0	NA*	0	0	0	NA*	*No handling, observation only
Scientific and technical staff	1	2	3	4
Way of wearing the white cotton labcoat and labcoat cleanliness	0	0	0	0
Wearing closed shoes	0	0	0	0
No wearing of jewelry (except watch)	0	3	0	3
Wearing no accessories	0	0	0	0
Long hair tied up	0	0	0	0
Wearing disposable gloves	0	NA*	0	NA*	*No handling, theoretical part
Preparation procedure for people	N
Students	1	2	3	4	5	6	7	8	9	10	11	12	13	14
Storage place for personal belongings (others than pen and calculator)	0	0	0	0	0	0	0	0	0	0	0	0	0	0
Place where the labcoat is put on	0	0	0	0	0	0	0	0	0	0	0	0	0	0
Place where disposable gloves are put on	0	0	NA*	0	0	NA*	0	0	0	NA*	0	0	0	NA*	*No handling, observation only
Scientific and technical staff	1	2	3	4
Place where PPE is put on	0	0	0	0
Storage place for personal belongings (others than pen and calculator)	0	0	0	0
Place where the labcoat is put on	0	0	0	0
Place where disposable gloves are put on	0	NA*	0	NA*	*No handling, theoretical part
Movements of people	N
Students	1	2	3	4	5	6	7	8	9	10	11	12	13	14
Exiting the lab with labcoat and/or gloves on	0	0	0	0	0	0	0	0	0	0	0	0	0	0
Scientific and technical staff	1	2	3	4
Exiting the lab with labcoat and/or gloves on	0	0	0	0*	Getting out of the lab after putting a new pair of gloves
Exit procedures for people	N
Students	1	2	3	4	5	6	7	8	9	10	11	12	13	14
Way of glove disposal	0	0	NA*	0	0	NA*	0	0	0	NA*	0	0	0	NA*	*No handling, observation only
Place where labcoat is removed	0	0	0	0	0	0	0	0	0	0	0	0	0	0
Hand hygiene method	0	0	0	0	0	0	0	0	0	0	0	0	0	0	Everybody upon leaving PW, and those who handled, after removing gloves also
Hand hygiene place	0	0	0	0	0	0	0	0	0	0	0	0	0	0
Hand hygiene upon leaving the practical works	0	0	0	0	0	0	0	0	0	0	0	0	0	0
Scientific and technical staff	1	2	3	4
Way of glove disposal	0	NA*	0	NA*	*No handling, theoretical part
Place where labcoat is removed	0	0	0	0
Hand hygiene method	0	0	0	0
Hand hygiene place	0	0	0	0
Hand hygiene upon leaving the practical works	0	0	0	0
Management of laundry of re-usable labcoat	0	0	0	0
Compliance of labcoats laundry with recommandations	0	0	0	0
Frequency of labcoats laundry	0	0	0	0
Laundry method for re-usable labcoats if other	Private company (industrial washing procedure)

## Sheet: SI4_Viro_Audit_Behavior
BEHAVIOR
Instructions given to students before starting practical works	0	Instructions given before and during the PW
General	N
BVM3 students	1	2	3	4	5	6	7	8	9	10	11	12	13	14
No smoking in the lab	0	0	0	0	0	0	0	0	0	0	0	0	0	0
No chewing in the lab	0	0	0	0	0	0	0	0	0	0	0	0	0	0
Place of food and drinks consumption	0	0	0	0	0	0	0	0	0	0	0	0	0	0
No use of cell phone in the lab	0	0	0	0	0	0	0	0	0	0	0	0	0*	0*	* Use of cell phone after hand washing and disinfection
No pets in the lab	0	0	0	0	0	0	0	0	0	0	0	0	0	0
Labcoat buttoned up correctly	0	0	0	0	0	0	0	0	0	0	0	0	0	0
Hands constantly remaining in the safety cabinet during handling	NA*	NA*	NA*	NA*	NA*	NA*	0	0	0	NA*	0	0	0	NA*	*No handling in the biosafety cabinet during the 1st session ; 2nd session : 2/3 of students handled
Hood of the biosafety cabinet kept low during handling	NA*	NA*	NA*	NA*	NA*	NA*	0	0	0	NA*	0	0	0	NA*
Handling only in the presence of supervising staff	NA*	NA*	NA*	NA*	NA*	NA*	0	0	0	NA*	0	0	0	NA*
Scientific and technical staff	1	2	3	4
No smoking in the lab	0	0	0	0
No chewing in the lab	0	0	0	0
No use of cell phone in the lab	0	0	0	0
Place of food and drinks consumption	0	0	0	0
Presence of a pet on site	0	0	0	0
Labcoat buttoned up correctly	0	0	0	0
Hands constantly remaining in the safety cabinet during handling	0	NA*	0	NA*	*No handling - theoretical part
Hood of the biosafety cabinet kept low during handling	0	NA*	0	NA*	*No handling - theoretical part
Hand hygiene	N
BVM3 students	1	2	3	4	5	6	7	8	9	10	11	12	13	14
Hand hygiene method	0	0	0	0	0	0	0	0	0	0	0	0	0	0	The supervisor tells the students to go wash their hands
Hand hygiene after glove removal	0	0	NA*	0	0	NA*	0	0	0	0	0	0	0	0	*No handling
Hand hygiene upon leaving the activity	0	0	0	0	0	0	0	0	0	0	0	0	0	0
Scientific and technical staff	1	2	3	4
Hand hygiene method	0	0	0	0
Hand hygiene after glove removal	0	NA*	0	NA*
Hand hygiene upon leaving the activity	0	0	0	0
Movements	N
BVM3 students	1	2	3	4	5	6	7	8	9	10	11	12	13	14
Dress and equipment worn to exit the lab	0	0	0	0	0	0	0	0	0	0	0	0	0	0
Leaving the lab during the practical works session	0	0	0	0	0	0	0	0	0	0	0	0	0	0
Respect of clean zones on the benc	0	0	0	0	0	0	0	0	0	0	0	0	0	0
Scientific and technical staff	1	2	3	4
Dress and equipment worn to exit the lab	2	0	0	0
Frequency of exiting the lab during the practical works session	0	0	0	0
Respect of clean zones on the benc	0	0	0	0
In the event of an accident
In case of eye projection, use of the lab eye-washer	0

## Sheet: SI4_Viro_Audit_Samples
SAMPLES
Samples	Score
Method of sample identification	0
Storage of samples in a specific freezer/refrigerator	0
Mode of sample transportation	0
Waste container used for samples	0
Scientific and technical staff
Storage of samples in specific freezer/fridge after practical works	0
In the event of an accidental spill	Score
Person(s) in charge of its management	0
Spill kit available in the lab	0
Procedure in the event of an acciental spill	0
Method of hand hygiene after decontamination	NA	No accidental spill

## Sheet: SI4_Viro_Audit_Premises
PREMISES
Lab	Score
Biosafety level written on the lab door	3
Visibility of color lines	3
For hand hygiene (anteroom)
Location of hand hygiene poster(s)	0
Availability of soap for handwashing	0
Availability of paper for hand drying	0
Availability of disinfectant	0
Presence of a waste container for hand drying paper	0
Preparation procedure for premises
Cleaning and disinfection of work surfaces before practical works	0
Exit procedure for premises	Score
Cleaning and disinfection of work surfaces at the end of practical works (supervising staff)	0
Cleaning and disinfection
General - surfaces (others than bench and biosafety cabinet)
Disinfection of lab surfaces	0
Frequency of surface disinfection	0
Lab surfaces disinfection method	0
Standard disinfectant(s) used for surfaces	0	Standard disinfectant(s) used for surfaces : Incidin
Disinfectant contact time	0
Type of PPE worn during the disinfection process	0
Bench (including the sink) and biosafety cabinet
Disinfection of bench and biosafety cabinet	0
Frequency of bench and biosafety cabinet disinfection	0
Bench and biosafety cabinet disinfection method	0
Standard disinfectant(s) used for bench and biosafety cabinet	0	Standard disinfectant(s) used for surfaces : Incidin
Disinfectant contact time	0
Type of PPE worn during the disinfection process	0
Anteroom handwashing station
Disinfection of the anteroom handwashing station	0	Cleaning company (ISS)
Disinfection frequency of the anteroom handwashing station	1
Disinfection method of the anteroom handwashing station	0
Standard disinfectant(s) used the anteroom handwashing station	0	Standard disinfectant(s) used for surfaces : Incidin

## Sheet: SI4_Viro_Audit_Waste
WASTE MANAGEMENT
Waste management	Score
B2 60L-containers
Presence of B2 60L-containers	0
Presence of B2 waste poster(s)	0
Cleanliness of the external part of B2 containers	0
Correct use of B2 containers	0
Liquid chemical waste
Disposal of liquid chemical waste	0
B1 containers
Presence of B1 containers	3	Not in the lab, but in the anteroom (for hand drying paper)
Presence of poster(s) on waste management	0
Correct use of B1 containers	0
Containers for household waste
Presence of a container for household waste in the lab	0

## Sheet: SI4_Viro_Audit_Equipment
EQUIPMENT
Lab equipment
General	Score
All analysis equipment ready on each bench before the beginning of the practical work	0
Plastic file containing documents necessary to perform PW ready on each bench before the beginning of the practical work	0
Preparation procedure for equipment	Score
Cleaning and disinfection of equipment before the beginning of the practical work	0	After each session of practical works
Movements of equipment	N
Students	1	2	3	4	5	6	7	8	9	10	11	12	13	14
Material brought outside the lab	0	0	0	0	0	0	0	0	0	0	0	0	0	0

## Sheet: Score per category
	PERSONS
				Median score	Mean score	Maximum score
	Clothing and equipment	BVM3 students	Wearing of a single-use lab coat	0	0	0
			Wearing closed shoes	0	0	0
			No wearing of jewelry (except watch)	0	0.0714286	1
			Wearing no accessories	0	0	0
			Long hair tied up	0	0.857143	3
			Wearing disposable gloves	0	0	0
		Scientific and technical staff	Wearing of a single-use lab coat	0	0	0
			Wearing closed shoes	0	0	0
			No wearing of jewelry (except watch)	1.5	1.5	3
			Wearing no accessories	0	0	0
			Long hair tied up	0	0	0
			Wearing disposable gloves	0	0	0
	Preparation procedure for people	BVM3 students	Storage place for personal belongings (others than pen and calculator)	0	0	0
			Place where the labcoat is put on	0	0	0
			Place where disposable gloves are put on	0	0	0
		Scientific and technical staff	Place where PPE is put on	0	0	0
			Storage place for personal belongings (others than pen and calculator)	0	0	0
			Place where the labcoat is put on	0	0	0
			Place where disposable gloves are put on	0	0	0
	Movements of people	BVM3 students	Exiting the lab with labcoat and/or gloves on	0	0	0
		Scientific and technical staff	Exiting the lab with labcoat and/or gloves on	0	0	0
	Exit procedures for people	BVM3 students	Way of glove disposal	0	0	0
			Place where labcoat is removed	0	0	0
			Hand hygiene method	0	0	0
			Hand hygiene place	0	0	0
			Hand hygiene upon leaving the practical works	0	0	0
		Scientific and technical staff	Way of glove disposal	0	0	0
			Place where labcoat is removed	0	0	0
			Hand hygiene method	0	0	0
			Hand hygiene place	0	0	0
			Hand hygiene upon leaving the practical works	0	0	0
			Management of laundry of re-usable labcoat	0	0	0
			Compliance of labcoats laundry with recommandations	0	0	0
			Frequency of labcoats laundry	0	0	0
	GLOBAL SCORE FOR "PERSONS"			0	0.0714286
	BEHAVIOR
				Median score	Mean score	Maximum score
	Instructions to students before starting practical works			0	0	NA
	General	BVM3 students	No smoking in the lab	0	0	0
			No chewing in the lab	0	0	0
			No consumption of food and drinks	0	0	0
			No use of cell phone in the lab	0	0	0
			No pets in the lab	0	0	0
			Labcoat buttoned up correctly	0	0	0
			Hands constantly remaining in the safety cabinet during handling	0	0	0
			Hood of the biosafety cabinet kept low during handling	0	0	0
			Handling only in the presence of supervising staff	0	0	0
		Scientific and technical staff	Smoking in the lab	0	0	0
			Chewing in the lab	0	0	0
			Use of cell phone in the lab	0	0	0
			Place of food and drinks consumption	0	0	0
			Presence of a pet on site	0	0	0
			Labcoat buttoned up correctly	0	0	0
			Hands constantly remaining in the safety cabinet during handling	0	0	0
			Hood of the biosafety cabinet kept low during handling	0	0	0
	Hand hygiene	BVM3 students	Hand washing method	0	0	0
			Hand hygiene after glove removal	0	0	0
			Hand hygiene upon leaving the activity	0	0	0
		Scientific and technical staff	Hand washing method	0	0	0
			Hand hygiene after glove removal	0	0	0
			Hand hygiene upon leaving the activity	0	0	0
	Movements	BVM3 students	Dress and equipment worn to exit the lab	0	0	0
			Leaving the lab during the practical works session	0	0	0
			Respect of clean zones on the bench	0	0	0
		Scientific and technical staff	Dress and equipment worn to exit the lab	0	0.5	2
			Leaving the lab during the practical works session	0	0	0
			Respect of clean zones on the bench	0	0	0
	In the event of an accident		In case of eye projection, use of the lab eye-washer	0	0	NA
	GLOBAL SCORE FOR BEHAVIOR			0	0.016129
	SAMPLES
				Median score	Mean score	Maximum score
	Samples		Method of sample identification	0	0	NA
			Storage of samples in a specific freezer/refrigerator	0	0	NA
			Mode of sample transportation	0	0	NA
			Waste container used for samples	0	0	NA
		Scientific and technical staff	Storage of samples in specific freezer/fridge after practical works	0	0	NA
	In the event of an accidental spill		Person(s) in charge of its management	0	0	NA
			Spill kit available in the lab	0	0	NA
			Procedure in the event of an acciental spill	0	0	NA
			Method of hand hygiene after decontamination	NA	NA	NA
	GLOBAL SCORE FOR SAMPLES			0	0
	PREMISES
				Median score	Mean score	Maximum score
	Lab	Biosafety level written on the lab door		3	3	NA
		Visibility of color lines		3	3	NA
		For hand hygiene (anteroom)	Location of hand hygiene poster(s)	0	0	NA
			Availability of soap for handwashing	0	0	NA
			Availability of paper for hand drying	0	0	NA
			Availability of disinfectant	0	0	NA
			Presence of a waste container for hand drying paper	0	0	NA
	Preparation procedure for premises	Cleaning and disinfection of work surfaces before practical works		0	0	NA
	Exit procedure for premises	Cleaning and disinfection of work surfaces at the end of practical works (supervising staff)		0	0	NA
	Cleaning and disinfection	General - surfaces (others than bench and biosafety cabinet)	Disinfection of lab surfaces	0	0	NA
			Frequency of surface disinfection	0	0	NA
			Lab surfaces disinfection method	0	0	NA
			Standard disinfectant(s) used for surfaces	0	0	NA
			Disinfectant contact time	0	0	NA
			Type of PPE worn during the disinfection process	0	0	NA
		Bench (including the sink) and biosafety cabinet	Disinfection of bench and biosafety cabinet	0	0	NA
			Frequency of bench and biosafety cabinet disinfection	0	0	NA
			Bench and biosafety cabinet disinfection method	0	0	NA
			Standard disinfectant(s) used for bench and biosafety cabinet	0	0	NA
			Disinfectant contact time	0	0	NA
			Type of PPE worn during the disinfection process	0	0	NA
		Anteroom handwashing station	Disinfection of the anteroom handwashing station	0	0	NA
			Disinfection frequency of the anteroom handwashing station	1	1	NA
			Disinfection method of the anteroom handwashing station	0	0	NA
			Standard disinfectant(s) used the anteroom handwashing station	0	0	NA
	GLOBAL SCORE FOR PREMISES			0	0.28
	WASTE MANAGEMENT
				Median score	Mean score	Maximum score
	Waste management	B2 60L-containers	Presence of B2 60L-containers	0	0	NA
			Presence of B2 waste poster(s)	0	0	NA
			Cleanliness of the external part of B2 containers	0	0	NA
			Correct use of B2 containers	0	0	NA
		Liquid chemical waste	Disposal of liquid chemical waste	0	0	NA
		B1 containers	Presence of B1 containers	3	3	NA
			Presence of poster(s) on waste management	0	0	NA
			Correct use of B1 containers	0	0	NA
		Containers for household waste	Presence of a container for household waste	0	0	NA
	GLOBAL SCORE FOR WASTE MANAGEMENT			0	0.333333
	EQUIPMENT
				Median score	Mean score	Maximum score
	Lab equipment	General	All analysis equipment ready on each bench before the beginning of the practical work	0	0	NA
			Plastic file containing documents necessary to perform PW ready on each bench before the beginning of the practical work	0	0	NA
	Preparation procedure for equipment	Cleaning and disinfection of equipment before the beginning of the practical work		0	0	NA
	Movements of equipment	BVM3 students	Material brought outside the lab	0	0	0
	GLOBAL SCORE FOR EQUIPMENT			0	0
	GLOBAL SCORES	Median score
	Personsͣ	0
	Behaviorͣ	0
	Samplesͩ	0
	Premisesͤ	0
	Waste managementͪ	0
	Equipmentͥ	0
	GLOBAL SCORES	Mean score
	Personsͣ	0.0714286
	Behaviorͣ	0.016129
	Samplesͩ	0
	Premisesͤ	0.28
	Waste managementͪ	0.333333
	Equipmentͥ	0
